# Supplementary material for: Applying an E-Learning framework to explore learner nurses’ and nurse educators’ perceptions about technology platforms in nursing
Source: PLoS One. 2025 Mar 18;20(3):e0312681. doi: 10.1371/journal.pone.0312681 (PMC11918404; doi:10.1371/journal.pone.0312681)
Supplement: S1 File — (ZIP) [file pone.0312681.s001.zip]

Archive with 4 entries (4 files):
- sevenga group 1 word document.docx
- sevenga group 2 word document.docx
- SOVENGA LECTURERS.docx
- TNC LECTURERS.docx
